# Supplementary material for: Multi-center study on patient selection for and the oncologic safety of intraoperative radiotherapy (IORT) with the Xoft Axxent® eBx® System for the management of early stage breast cancer in Taiwan
Source: PLoS One. 2017 Nov 2;12(11):e0185876. doi: 10.1371/journal.pone.0185876 (PMC5667880; doi:10.1371/journal.pone.0185876)
Supplement: S1 Table — (XLS) [file pone.0185876.s001.xls]

## Sheet: 病理報告-all
Number	Name	ID	Age	Histology	Location	Tumoe size	Pathology report									Frozen biopdy
							T	N	M	stage	ER	PR	Her-2/neu	Ki67	Remarks	SLNB		Margin	Lymph node surgery
1			67	IDC	Right	1.7cm	T1c	0	0	I	+	+	-	10%		1		margin：（ ）	SLNB
2			59		Right	2.1cm	pT2	0	0	II a	90	-	(2+)	0.02	Ovarian CA	1		margin：（－）	SLNB
3			46		Right	1.8cm	Ct1	0	0	I						1		margin：（ ）	SLNB
4										999						1		margin：（ ）	SLNB
5			63	IDC	Left	0.9*0.8*0.7cm	pT1b	N0		I	（3+）40%	（2+）40%	negative,DAKO 1+	low proliferative index(2%)		1		margin：（－）	SLNB
6			52	DCIS	Left	1*0.8*0.5	pT1s	N0		Tis	（3+）40%	（3+）80%				1		margin：（－）	SLNB
7			43	IDC	Right	1.8cm	pT1c	0	0	I	+	+	(1+)	3%		SLND：（0/4 ）		margin：（－）	SLNB
8			62	IDC	Left	0.9cm		0		I	90	0.4	(1+)	0.2		SLND：（ ）		margin：（－）	SLNB
9			73	IDC	Right	2.6cm	pT2	0	0	II a	-	-	(1+)	0.5		SLND：（－）		margin：（－）	SLNB
10			72	IDC	Right	1.6CM(by echo)	T1c	0	0	I	+	+	0	7%		SLND：（－）		margin：（－）	SLNB
11			62	IDC	Left	0.69*0.921cm	cT1b	0	0	I	+	+	(1+)	7%		SLND：（ ）		margin：（ ）	SLNB
12			57	IDC+DCIS	Left	1.5cm	pT1c	0	0	I	+	+	(-)	20%		SLND：（0/1）		margin：（－）	SLNB
13			40			3*2*1.5	T1	1	0	II a	+	+	0			SLND：（ ）		margin：（－）	SLNB
14			66	DCIS	Right	5 mm	T1s	0		Tis	+	+	(2+)			SLND：（ ）		margin：（ ）	SLNB
15			42	IDC	Right	1.2cm	T1c	0	0	I	60	60	0	0.05	Post Pathology	SLND：（ ）		margin：（ ）	SLNB
16			49	DCIS	Right	2.6cm	pTis	0	0	Tis	-	+	1+			SLND：（0/1）		margin：（－）	SLNB
17			49	ILC	Left	1.2X1.1	pT1c	0	0	I	99	99	(2+)	0.1		SLND：（－）		margin：（－）	SLNB
18			55	IDC	Right	1	pT1b	0	0	I	95	95	(2+)	0.1		SLND：（－）		margin：（－）	SLNB
19			57	IDC	Left	0.8	pT1b	0	0	I	99	60	0	0.05		SLND：（－）		margin：（－）	SLNB
20			72	IDC	Left	2.4	pT2	0	0	II a	-	+	(3+)	0.73		SLND：（－）		margin：（－）	SLNB
21			49	IDC	Right	1.1cm	pT1c	0	0	I	70	30	(1+)	5%		SLND：（－）		margin：（－）	SLNB
22			53	IDC	Right	1.5cm	pT1c	0		I	30	80	0	0.3	Post Pathology				SLNB
23			45	Invasive carcinoma/DCIS	Right	0.8cm	pT1b	0	0	I	ER: Positive, 95%	PR: Positive,＞95%	Negative, score 0/3+	0.14	LVI（+）；PNI（-）；grade 2; delayed w'd healing	0/4		0-1 mm	SLNB
24			48		Right		T1	0	0	999	+	+	(1+)						SLNB
25			73							999									999
26			46	DCIS	Right	0.8*0.6*0.6 ; 0.4*0.4*0.3	is	0	0	Tis	-	-	NA	NA					SLNB
27			46	IDC/DCIS	Left	1.5*0.9	1c	0	0	I	(++)	(+)	(+)	<14%					SLNB
28			70	IDC	Right	1.5*1.5*1.3cm	pT1c	0		I	（3＋；95%）	（2＋；1%）	(3+)	40%					SLNB
29			67	papillary carcioma with Increase	Left	1.2cm	pT1c	0	0	I	99	PR5		0.1				margins free	SLNB
30			70	IDC	Left	2.4	pT2	0	0	II a	95	-	(2+)	0.15		SLND：（－）		margin：（－）	SLNB
31			62	IDC	Right	1.4	T1c	0	0	I	95	PR(<10)	(2+)	0.15		SLND：（－）		margin：（－）	SLNB
32			42	DCIS	Left	0	T1C	0	0	Tis	50	30	0	0.1		SLND：（－）		margin：（－）	SLNB
33			50	DCIS	Right		pTis	Nx		Tis	（＋）90%	（＋）45%	(1+)	3%					SLNB
34			45	IDC+DCIS	Right	1.2cm	T1c	0	0	I	+	+	1+	<1%		SLND：（0/2）		margin：（－）	SLNB
35			36	IDC		3cm		0		II a	90	90	(1+)	0.01					SLNB
36				DCIS	Left			0	0	Tis	+	+	(1+)						SLNB
37			52		Left			0	0	999	+	+	0						SLNB
38			47	IDC/DCIS	Left	0.5	1a	0	0	I	(-)	(-)	(-)	<14%					SLNB
39			51	DCIS	Left	0.6	T1b	0	0	Tis	99	99	(1+)	0.16		SLND：（－）		margin：（－）	SLNB
40			46	DCIS	Left		T1c	0	0	Tis	+	+	(3+)						SLNB
41			63	mucinous carcinoma	Left	1.5cm	pT1c	0	0	I	+	+	(2+)	1%		SLND：（－）		margin：（－）	SLNB
42			60	IDC	Right	1.1*0.8*0.6cm	pT1c	pN0	0	I	+	+	++/+++,equivocal	5%		SLND：（－）		margin：（ ）	SLNB
43			56	Invasive Carcinoma of No Special Type with medullary feature	Right	1.9*1.6*1.6cm	pT1c	pN0	0	I	+	-	+++/+++,positive	33%		SLND：（－）		margin：（ ）	SLNB
44			48	IDC	Right	2.5	T2	0	0	II a	-	-	(1+)	0.5		SLND：（－）		margin：（－）	SLNB
45			70	IDC	Right	1.2	T1c	0	0	I	99	70	(1+)	0.35		SLND：（－）		margin：（－）	SLNB
46			42	Breast cancer , 12'/6 cm, right, invasive mammary carcinoma	Right	11.0 mm	1	0	0	I	positive, 4/4, 98%	positive, 2/4, 30%	negative, score 1+	0.11					SLNB
47			67	Invasive Carcinoma of No Special Type	Right	1.1*0.9	1	pN0	0	I	95%	90%	2+	7%					SLNB
48			49	IDC	Left	1.5*1.3*1.2	pT1c	0	0	I	+	+	no overexpression	0.25		SLND：（0/2）		margin：（－）	SLNB
49			49	Left Breast invasive ductal carcinoma	Left	5 mm	1	0	0	I	positive, 4/4, 90%	positive, 4/4, 90%	positive, score 3+)	0.23					SLNB
50			48	Mucinous adenocarcinoma	Left	1	T1b	0	0	I	100	60	(1+)	0.05		SLND：（－）		margin：（－）	SLNB
51			55	IDC	Left	0.3	T1a	0	0	I	-	-	(3+)	0.25		SLND：（－）		margin：（－）	SLNB
52			49	IDC	Right	0.25	Tis	0	0	I	90	95	(1+)	NA		SLND：（－）		margin：（－）	SLNB
53						1.2*1*0.8	T1	N1	M0	II a	+	+	(1+)						SLNB
54			56	MUCINOUS CA	Right	0.6	T1b	0	0	I	+	+	(-)						SLNB
55			54	IDC with DCIS	Left	0.5*0.4	1a	0	0	I	(+++)	(+++)	(-)	>20%					SLNB
56				IDC	Left	1.4*02.*0.1				999	+(90%)	+(1%)	Equivocal	0.5					999
57			39	IDC	Right	1.2、0.5	T1c	0	0	I	90	80	(2+)	0.15		SLND：（－）		margin：（－）	SLNB
58			48	IDC	Right	1.2、0.5	T1c	0	0	I	+	+	(1+)	ND		SLND：（－）		margin：（－）	SLNB
59			45	IDC	Right	2.3	T1c	0	0	I	95	85	(2+)	0.2		SLND：（－）		margin：（－）	SLNB
60			57	IDC	Right	3.8	T2	0	0	II a	60	-	(2+)	0.8		SLND：（－）		margin：（－）	SLNB
61			43	mucinous carcinoma	Left	2.2	2	0	0	II a	(+++)	(+++)	(+)	<14%					SLNB
62			48	DCIS	Left	1.6 cm	pTis	0	0	Tis	ER: Positive, 80%	PR: Positive, >95%	Negative, score 0/3+		LVI（-）；PNI（-）；grade 2	X		frozen margin(-) but BCS :0-1mm--> adjuvant RT was done also	SLNB
63			51	IDC	Left	1.6	T1c	N1a	0	II a	15	-	(1+)	0.4		SLND：（+）		margin：（－）	SLNB
64			53	IDC		2cm		0		II a	90	60	(2+)	0.15					SLNB
65			58	IDC	Left	1.1	T1c	0	0	I	90	-	(2+)	0.1		SLND：（－）		margin：（－）	SLNB
66			45	IDC/DCIS	Right	0.5*0.5	1a	0	0	I	(+++)	(+++)	(1+)	<14%		SLND：（－）		margin：（－）	SLNB
67			59	IDC		0.7cm		0		I	Neg	Neg	(3+)	0.1					SLNB
68			48	ILC+LCIS	Left	1.5cm	pT1c	N1	0	II b	+	+	(1+)	10%		SLND：（－）,ALND(1/3)		margin：（－）	SLNB+ALND
69			50	IDC with extensive intraductal carcinoma	Left	1*0.6*0.4	1a	0	0	I	(++)	(+++)	(3+)	<14%		-		-	SLNB
70			65	IDC	Left	0.1	T1mi(m)	0	0	I	(-)	-	(2+)	ND		SLND：（－）		margin：（－）	SLNB
71			49	IDC	Right	1.2	Tis	0	0	I	95	12	(2+)	0.4		SLND：（－）		margin：（－）	SLNB
72			46	DCIS	Left	9*6.5*2.9cm	pTis	0	0	Tis	(-)	（-）	3	0.1		SLND：（ ）		margin：（ ）	SLNB
73			54	IDC	Left	1.9	T1c	0	0	I	95	95	(1+)	0.03		SLND：（－）		margin：（－）	SLNB
74			72	IDC	Right	0.9	T1b	0	0	I	（<10）	（<10）	(2+)	0.2		SLND：（－）		margin：（－）	SLNB
75			60	IDC	Right	2.1cm		0	0	II a	+	-	negative,score:1+	0.27	stage 2A	SLND：（－）			SLNB
76			43	IDC	Right	1.2	T1c(2)	0	0	I	99	99	(2+)	0.3					SLNB
77			41	IDC	Left	0.6+0.4	T1b	0	0	I	75	50	(1+)	5-10%					SLNB
78			65	IDC	Right	2.5*1*1	ypT2	0	0	II a	+	+	2	0.05		SLND：（ ）		margin：（ ）	SLNB
79			49	IDC	Left	0.8	T1b	0	0	I	90	90	(2+)	ND		SLND：（－）		margin：（－）	SLNB
80			44	Mixed invasive carcinoma of no special type(20%)and invasive micropapillary carcinoma(80%)	Right	1.4*1.4*1.1cm	pT1c	pN0	0	I	+	+	+++/+++positive	40%		SLND：（－）		margin：（ ）	SLNB
81			58	IDC	Right	1.6*1.5*1.2	pT1c	0	0	I	+	+	0	0.4		SLND：（ ）		margin：（ ）	SLNB
82			24	IDC with medullary features	Left	1.9*1.8	pT1c	0	0	I	-	-	-	NA		SLND：（0/4）		margin：（－）	SLNB
83			52	IDC	Right	2.1	T2	0	0	II a	95	90	(1+)	0.1		SLND：（－）		margin：（－）	SLNB
84			41	IDC	Right	1.5*1.8	pT1c	0	0	I	+	+	no overexpression(1+/3+)	0.28		SLND：（0/5）		margin：（－）	SLNB
85			78	solid papillary carcinoma with invasion	Right	1.3	T1c	0	0	I	95	95	(1+)	0.05		SLND：（－）		margin：（－）	SLNB
86			49	IDC	Left	1.2	1c	0	0	I	(-)	(-)	(-)	>20%		-		-	SLNB
87			43	DCIS	Left	0.3*0.2*0.2&0.3*0.1*0.1	Pt1	0	0	Tis	+	+	1	0.05		SLND：（ ）		margin：（ ）	SLNB
88			43	IDC	Right	2.7	T2	0	0	II a	99	80	(1+)	0.02		SLND：（－）		margin：（－）	SLNB
89			34	IDC	Right	1.4	T1c	N1a	0	II a	95	-	(2+)	0.35		SLND：（－）		margin：（－）	SLNB
90			43	IDC	Left	1.3*0.8*0.8	1c	0	0	I	(+++)	(+++)	(2+)	0.2		-		-	SLNB
91			53	IDC	Right	1.8*1.6*1.5				999	（＋60-70%）	-	Her-2/neu：－(0/3＋)						999
92			74	IDC	Left	1.2*1*0.7	pT1c	0	0	I	+	+	no overexpression(0/3+)	0.25		SLND：（0/8）		margin：（－）	SLNB
93			49	IDC	Right	2.5	T2	0	0	II a	60	45	0	0.3		SLND：（－）		margin：（－）	SLNB
94			56	IDC+DCIS	Right	2cm	1c	0	0	I	95	95	1+	20		SLND：（－）		margin：（－）	SLNB
95			43	DCIS	Left	2.2cm	is	0	0	Tis	95	60	ND	ND		SLND：（－）		margin：（－）	SLNB
96			54	IDC	Right	0.6	T1b	0	0	I	95	-	(3+)	0.5		SLND：（－）		margin：（－）	SLNB
97			53	IDC	Right	2.3	T1c	0	0	II a	70	10	(2+)	ND		SLND：（－）		margin：（－）	SLNB
98			36	IDC	Left	0.5	T1a	0	0	I	99	95	0	0.1		SLND：（－）		margin：（－）	SLNB
99			45	IDC	Right	2	1c	0	0	II a	(+++)	(+++)	(-)	>14%		SLND：（－）		margin：（－）	SLNB
100			48	IDC	Left	1.4*1*0.9	pT1c	0	0	I	+	+	2	0.05					SLNB
101			61	IDC	Left	1.1	T1c	0	0	I	99	20	0	0.17		SLND：（－）		margin：（－）	SLNB
102			49	IDC	Left	1.6	is	0	0	I	(+++)	(+++)	(-)	>14%		SLND：（－）		margin：（－）	SLNB
103			74	IDC	Left	2.6	T2	0	0	II a	（95）	60	(2+)	0.03		SLND：（－）		margin：（－）	SLNB
104			45	Left,Breast, invasive lobular carcinoma	Left	30.0 mm	2	1	0	II b	positive, 1/4, mild nuclear staining in 25% tumor cells	positive, 2/4, moderate nuclear staining in 30% tumor cells	negative, score 0	0.05					SLNB
105			63	IDC	Right	0.1	T1mi	0	0	I	（<10）	-	(1+)	0.2		SLND：（－）		margin：（－）	SLNB
106			63	IDC	Left	2.2	T2	0	0	II a	70	-	(2+)	0.4		SLND：（－）		margin：（－）	SLNB
107			49	IDC	Right	0.3	T1a	0	0	I	99	70	(-)	0.1		SLND：（－）		margin：（－）	SLNB
108			51	IDC	Right	0.8*0.7*0.6	pT1b	0	0	I	+	+	0	0.4		SLND：（ ）		margin：（ ）	SLNB
109			47							Tis									SLNB
110			85	Right Breast, invasive ductal carcinoma	Right	19 mm	1	0	0	I	positive,4/4, strong nuclear staining in 98% tumor cells	positive, 3/4, moderate to strong nuclear staining in 70% tumor cells	negative, score 0	0.02					SLNB
111			53	Left,Breast, invasive ductal carcinoma	Left	2.5 mm	1	0	0	I	positive, 4/4, moderate nuclear staining in 98% tumor cells	negative	negative, score 1+	0.01					SLNB
112			59	IDC	Right	1.2*0.8*0.8	1c	0	0	I	(-)	(-)	(2+)	>14%		SLND：（－）		margin：（－）	SLNB
113			51	IDC	Left	2.5	T2	N0	0	II a	90	40	(2+)	0.2		SLND：（－）		margin：（－）	SLNB
114			48	Mucinous adenocarcinoma	Right	1.8	T1c	N0	0	I	95	95	(1+)	0.1		SLND：（－）		margin：（－）	SLNB
115			59	Carcinoma	Right	4.2	T2	N0	0	II a	（<10）	-	0	0.6		SLND：（－）		margin：（－）	SLNB
116			52	DCIS	Left	1.4	Tis	N0	0	Tis						SLND：（－）		margin：（－）	SLNB
117			40	invasive carcinoma of no special type, recurrent.	Right	1	T1B	N2	0	III a	95	（<10）	0	0.02	2010diagnosis 2015recurrent IORT FOR SLN	SLND：(4/7）		margin：（－）	SLNB+ALND
118			52	Intraductal carcinoma, noninfiltrating	Right	0.9	Tis	N0	M0	Tis	50	8	Her-2/neu：2+	Ki67：ND		SLND：（－）		margin：（－）	SLNB
119			43	IDC	Left	0.9	T1b	N0	N0	I	99	98	Her-2/neu：2+	Ki67：15%		SLND：（－）		margin：（－）	SLNB
120			67	IDC	Left	1.4*1*1	pT1c	N1a	0	II a	+	+	1	0.15		SLND：（ ）		margin：（ ）	SLNB
121			45	IDC	Right	0.6*0.5*0.4	pT1b	N1	0	II a	+	+	0	0.05		SLND：（ ）		margin：（ ）	SLNB
122			37	DCIS	Right	0.15*0.15*0.15	is	0	0	Tis	(+++)	(+++)				SLND：（－）		margin：（－）	SLNB
123			59	IDC	Left	2.8	T2	N0	M0	II a	99	70	Her-2/neu：-	Ki67：10%		SLND：（－）		margin：（－）	SLNB
124			44	IDC	Right	0.7*0.7*0.6	pT1b	N0	0	I	+	+	1	0.1		SLND：（ ）		margin：（ ）	SLNB
125			60	Intraductal carcinoma, noninfiltrating	Left	1.5	Tis	N0	M0	Tis	-	-	Her-2/neu：3+	Ki67：ND		SLND：（－）		margin：（－）	SLNB
126			63	Left,Breast, 3'/3 cm, invasive micropapillary carcinoma	Left	9 mm	1	0	0	I	positive, 4/4, moderate to strong nuclear staining in 95% tumor cells	positive, 2/4, moderate nuclear staining in 30% tumor cells	negative, score 0	0.04					SLNB
127			46	IDC	Left	2.2	T2	N0	M0	II a	（-）	-	Her-2/neu：2+	Ki67：40		SLND：（－）		margin：（－）	SLNB
128			39	IDC	Left	2.7	T2	N0	M0	II a	95	80	Her-2/neu：1+	Ki67：20		SLND：（－）		margin：（－）	SLNB
129			57	IDC	Right	1.5	T1c	N0	M0	I	95	20	Her-2/neu：2+	Ki67：20		SLND：（－）		margin：（－）	SLNB
130			54	IDC	Right	0.5	T1a	N0	M0	I	95	80	Her-2/neu：1+	Ki67：5		SLND：（－）		margin：（－）	SLNB
131			57	Left, Breast,ductal carcinoma in situ	Left	12 mm	Tis	0	0	Tis	negative	negative							SLNB
132			51	IDC	Right	1.9	Tis	N0	M0	I	99	30	Her-2/neu：1+	Ki67：ND		SLND：（－）		margin：（－）	SLNB
133			61	IDC/DCIS	Left	3cm	pT2	1	0	II b	ER: Positive, 90%	PR: Positive, 30%	Negative, score2+/3+	0.21	LVI（+）；PNI（+）；grade3	ALND: 3/22		1cm	SLNB
134			48	IDC/DCIS	Left	2.2cm	pT2	0	0	II a	ER: Positive, 75%	PR: Positive, 90%	Negative, score 0/3+	0.15	LVI（+）；PNI（-）；grade1	0/2		8 mm	SLNB
135			34	Intraductal carcinoma, noninfiltrating	Left	2	Tis	N0	M0	Tis	90	55	Her-2/neu：2+	Ki67：ND		SLND：（－）		margin：（－）	SLNB
136			48	Intraductal carcinoma, noninfiltrating	Left	0.3	Tis	N0	M0	Tis	-	-	Her-2/neu：2+	Ki67：ND		SLND：（－）		margin：（－）	SLNB
137			45							II a									SLNB
138			47	Right, Breast, ductal carcinoma in situ	Right	15 mm	Tis	0	0	Tis									SLNB
139			61	IDC	Left	1.1*1.1*1	pT1c	N0	0	I	+	+	0	0.1		SLND：（ ）		margin：（ ）	SLNB
140			44	IDC	Left	1.7	T1c	N0	M0	I	30	-	Her-2/neu：1+	Ki67：10%		SLND：（－）		margin：（－）	SLNB
141			63	IDC	Left	1.7	T1c	N0	M0	I	100	70	Her-2/neu：1+	Ki67：5%					SLNB
142			49							I									SLNB
143			66	Intraductal carcinoma, noninfiltrating	Right	1	Tis	N0	M0	Tis	99	90	Her-2/neu：0	Ki67：ND					SLNB
144			50	IDC	Right	1.5	1c	0	0	I	(+++)	(+++)	(2+)	0.7		SLND：（－）		margin：（－）	SLNB
145			49	Invasive carcinoma	Right	2.2cm	pT2	0	0	II a	ER: Positive, 95%	PR: Positive, 95%	Negative, score2+/3+		LVI（-）；PNI（-）；grade2	0/1		2 mm	SLNB
146			37	IDC	Right	0.9*0.8*0.6	1b	1mi	0	II a	(+++)	(++)	(3+)	0.55		SLND：（+）		-	SLNB
147			56	IDC	Right	3.2	2	0	0	II a	(-)	(-)	(-)	>14%		SLND：（－）		margin：（－）	SLNB
148			64	IDC	Left	0.2	T1a	N0	M0	I	-	-	Her-2/neu：2+	Ki67：10%		SLND：（－）		margin：（－）	SLNB
149			51	IDC	Left	1.7*1.3	pT1c	pN0	0	I	+	+	+(1+)	0.18		SLND：（ 0/3 ）		margin：（-）	SLNB
150			46	Left,Breast, invasive ductal carcinoma	Left	12 mm	1	0	0	I	positive, 4/4, 99%	positive, 4/4, 95%	negative, score 1+	0.18					SLNB
151			66	Right,Breast, invasive ductal carcinoma	Right	11.0 mm	1	0	0	I	positive, 4/4, 99%	positive, 4/4, 90%	negative, score 1+	3-5 %					SLNB
152			39	IDC	Right	3.2	2	0	0	II a	(+++)	(+++)	(1+)	>14%		SLND：（－）		margin：（－）	SLNB
153			69	Right,Breast, invasive ductal carcinoma	Right	11.0 mm	1	0	0	I	positive, 4/4, 100%	positive, 4/4, 95%	negative, score 1+	0.061					SLNB
154			46	Invasive Carcinoma of No Special Type	Right	2.1*1.8*1.7	pT2	pN0	0	II a	-	-	+++/+++,positive	60%		SLND：（－）		margin：（ ）	SLNB
155			49	IDC	Left	4	Tis	N0	M0	II a	90	（<10）	Her-2/neu：2+	Ki67：ND		SLND：（－）		margin：（－）	SLNB
156			51	Infiltrating ductal carcinoma	Right	2.5cm	T2	N0	M0	II a	+	+	--	0.1		SLND：（－）		margin：（－）	SLNB
157			52	DCIS	Right	1.9	is	0		Tis	(++)	(+)		<14%		SLND：（－）		margin：（－）	SLNB
158			57	DCIS	Right	1.5	is	0		Tis	(-)	(-)		0.2		SLND：（－）		margin：（－）	SLNB
159			80	microinvasive with DCIS	Left	1.8*1.8*1.2 (DCIS)	1mi	0	0	I	(+)	(-)	(-)	0.05		SLND：（－）		margin：（－）	SLNB
160			69							Tis									SLNB
161			57	IDC	Left	0.8	T1b	N0	M0	I	99	60	Her-2/neu：0	Ki67：90		SLND：（－）		margin：not free	SLNB
162			49	IDC	Left	1	T1b	N0	M0	I	99	8	Her-2/neu：3+	Ki67：60		SLND：（－）		margin：not free	SLNB
163			54	IDC	Right	0.6	pT1b	N0	M0	I	+	+	Equivocal ( 2+ score)	NA		SLND：（ 0/1 ）		margin：（ ）	SLNB
164			63	Left,Breast, invasive ductal carcinoma	Left	11.0 mm	1	0	0	I	positive, 4/4, 98%	positive, 1/4, 5%	negative, score 0	0.03					SLNB
165			57							I									SLNB
166			48	IDC	Right	1.6*0.6	1b	0		I	+	+	2	0.05		SLND：（－）		margin：（－）	SLNB
167			46	IDC	Left	1.25*1.24	1b	0		I	+	+	2	0.1		SLND：（－）		margin：（－）	SLNB
168			44	microinvasive with DCIS	Left	0.1	1mi	0	0	I	(+++)	(+++)	(-)	<14%		SLND：（－）		margin：（－）	SLNB
169			73	IDC	Left	0.6	T1b	N0	M0	I	-	-	Her-2/neu：1+	Ki67：20		SLND：（－）		margin：（－）	SLNB
170			44	IDC	Right	1.5	T1c	N0	M0	I	70	60	Her-2/neu：2+	Ki67：50%		SLND：（－）		margin：（－）	SLNB
171			66	IDC	Right	0.1	T1mi	N0	M0	I	（<10）	（<10）	Her-2/neu：1+	Ki67：ND		SLND：（－）		margin：（－）	SLNB
172			34	IDC	Right	1.5	T1c	N0	M0	I	95	80	Her-2/neu：2+	Ki67：10		SLND：（－）		margin：（－）	SLNB
173			41	IDC	Right	1.3	T1c	N0	M0	I	-	-	Her-2/neu：0	Ki67：55		SLND：（－）		margin：（－）	SLNB
174			53	IDC	Left		2	0		II a	+	+	1	0.1		SLND：（－）		margin：（－）	SLNB
175			65							II a									SLNB
176			44							I									SLNB
177										I									SLNB
178			43	IDC	Right	3.0*2.5*2	2	0	0	II a	(+++)	(++)	(-)	>14%		SLND：（－）		margin：（－）	SLNB
179			49	DCIS	Right	1.2+0.2	Tis	N0	M0	Tis	95	80	Her-2/neu：3+	Ki67：ND		SLND：（－）		margin：（－）	SLNB
180			46	Lobular carcinoma	Left	1.3	T1c	N0	M0	I	99	99	Her-2/neu：0	Ki67：10		SLND：（－）		margin：（－）	SLNB
181										999									999
182			53	IDC	Left	1.9	1c	0	0	I	(+)	(+++)	(3+)	0.7		SLND：（－）		margin：（－）	SLNB
183			39	IDC	Left	2.8cm	cT2	N0	M0	II a	-	-	IHC 2+,FISH:positive						SLNB
184			50	Invasive Carcinoma of No Special Type	Left	1.6*1.4*1cm	pT1c	pN1mi	0	II a	+	+	-/+++,negative	3%		SLND：（+）		margin：（ ）	SLNB
185			52	IDC/DCIS	Left	1.6*1.2	pT1c	0	0	I	+	+	negative(1+)	15%	Microscopic description	SLND：（ ）		margin：（ ）	SLNB
186			42	IDC	Right	0.8	T1b	N0	M0	I	95	95	Her-2/neu：2+	Ki67：5		SLND：（－）		margin：（－）	SLNB
187			55	IDC	Right	1.1、0.4	T1c(2)	N0	M0	I	95	95	Her-2/neu：2+	Ki67：ND		SLND：（－）		margin：（－）	SLNB
188			57	Invasive Carcinoma of No Special Type	Left	1.2*0.8*0.7cm	pT1c	pN0	0	I	+	-	+/+++,negative	-		SLND：（-）		margin：（ ）	SLNB
189			47	IDC	Left	1.6*1*0.8	1c	0	0	I	(+++)	(+++)	(-)	<14%		SLND：（－）		margin：（－）	SLNB
190			66	Infiltrating ductal carcinoma	Left	3cm	T2	N0	M0	II a	+	+	--	0.15		SLND：（－）		margin：（－）	SLNB
191			41	IDC	Right	1.24*0.61	1c	0		I	+	+	0	5%		SLND：（－）		margin：（－）	SLNB
192			56	IDC	Left	1.2cm	pT1c	N1	Mb	II a	+	+	-		stage IB				SLNB
193			54	Invasive Carcinoma of No Special Type	Left	2.9*1.4*1cm	pT2	pN0	0	II a	+	+	+++/+++,positive	22%		SLND：（－）		margin：（ ）	SLNB
194			47	IDC	Left	0.77*0.4	1b	0		I	+	-	0	<5%		SLND：（－）		margin：（－）	SLNB
195			56	Left,Breast, invasive ductal carcinoma	Left	16 mm	1	0	0	I	positive, 4/4, 99%	positive, 1/4, 5%	negative, score 0	0.1					SLNB
196			68	IDC	Left	0.8cm	pT1b	N0	M0	I	（3+）80%	（2+）70%	-	<3%	Stage 1a				SLNB
197			60	IDC	Left	1	T1b	N0	M0	I	95	55	Her-2/neu：2+	Ki67：5		SLND：（－）		margin：（－）	SLNB
198										I									SLNB
199			49	IDC with DCIS	Right	10*8-->micro	3-->ypTis	0	0	Tis	(+++)	(+++)	(3+)	0.4	neoadjuvant chemotherapy	SLND：（－）		margin：（－）	SLNB
200			48	invasive cancer	Right	0.7cm	pT1	N0	Mb	I	+	+	-		stage Ia				SLNB
201			27	IDC	Left	0.4	Tis	N0	M0	I	98	98	Her-2/neu：1+	Ki67：5		SLND：（－）		margin：（－）	SLNB
202			64							I									SLNB
203			59	invasive cancer	Right	1.5CM	pT1	N0	Mb	I	NONE	NONE	NONE		GrII				SLNB
204			35	IDC	Right	1.4	T1c	N0	M0	I	80	60	Her-2/neu：2+	Ki67：60		SLND：（－）		margin：（－）	SLNB
205			53	IDC	Right	6	pT2	N0	M0	999	+	+	Negative (0)	NA		SLND：（0/2）		margin：（ ）	SLNB
206			48	DCIs	Left		is	0	0	Tis	+	+				SLND：（－）		margin：（－）	SLNB
207			68	DCIS	Right	0.4	Tis	0	0	Tis	(+++)	(+++)		0.2		SLND：（－）		margin：（－）	SLNB
208			52	IDC	Left	1.21*0.76	1c	0	0	I	+	+	1	5%		SLND：（－）		margin：（－）	SLNB
209			44	IDC	Left	0.14*0.13	1c	0	0	I	+	+	2	15%		SLND：（－）		margin：（－）	SLNB
210			49	IDC	Left	2.9	T2	N0	M0	II a	-	-	Her-2/neu：3+	Ki67：50%		SLND：（－）		margin：（－）	SLNB
211			59	Right, Breast,ductal carcinoma in situ	Right	3.0mm	Tis	0	0	Tis	positive, 95%	positive							SLNB
212			47	Right, Breast,ductal carcinoma in situ	Right	3.0mm	Tis	0	0	Tis	positive, 95%	positive, 4/4, 95%							SLNB
213			54	DCIS	Right	1.3	Tis	0	0	Tis	(+++)	(+++)		<14％		SLND：（－）		margin：（－）	SLNB
214			50	Lobular carcinoma	Left	1.3	T1c	N0	M0	I	90	70	Her-2/neu：1+	Ki67：3		SLND：（－）		margin：（－）	SLNB
215			63	IDC	Left	1.2	T1c	N0	M0	I	90	30	Her-2/neu：2+	Ki67：10		SLND：（－）		margin：（－）	SLNB
216			47	IDC	Right	0.8	cT1b	N0	M0	I	（＋）	（＋）	(-)	0.15		SLND：（－）		margin：（－）	SLNB
217			43	IDC	Right	2.8	T2	N0	M0	II a	-	-	Her-2/neu：2+	Ki67：80		SLND：（－）		margin：（－）	SLNB
218			56	ductal carcinoma in situ	Left	2 cm	pTis	0	0	Tis	ER: positive,90%	PR: Positive, 40%	Negative, socre1+/3+		LVI(-), PNI(-), Margin (-); grade 3	X		free	SLNB
219			54	IDC	Right	>0.5cm but ≦1.0cm	pT1b	N0	Mb	I	+	-	2+,FISH:negative						SLNB
220			47	IDC	Right	1.9*1*1; 1.5*0.8*0.5	1c	0	0	I	(-)	(-)	(-)	>14％		SLND：（－）		margin：（－）	SLNB
221			47	DCIS	Right		T1c	N0	M0	Tis						SLND：（－）		margin：（－）	SLNB
222			61	IDC	Left	1.1*0.8*0.7cm	pT1c	pN0	0	I	+	+	equivocal	21%		SLND：（－）			SLNB
223			62							I									SLNB
224			54							II a									SLNB
225			46		Right	4*1.5*1	T2	N0	M0	Tis	+++	++	++	14％					SLNB
226			51	DCIS	Left	0.3cm	Tis	N0	M0	II a	+++	++	++			SLND：（－）		+	SLNB
227			78	IDC	Right	2.1 x 2 x 1.4	pT2	N0	M0	I	Positive ( ＞99 %)	Positive ( 90% to 95 %)	Negative (0)	NA	SLND：（0/2）	（－）			SLNB
228			42	DCIS	Left	3	Tis	N0	M0	I	(-)	(-)	3+			SLND：（－）		margin：（－）	SLNB
229				tubular carcinoma	Left	1.2 x 1.0 x 0.7	1c	0	0	I	80%	0.02	0	0.05		-		-	SLNB
230				IDC	Right	1.5 x 1.2 x 1.0	pTis	0	0	I	90%	0.7	1	0.05		-		-	SLNB
231			48	IDC	Left	0.4	T1a	N0	M0	I	ER（85）	PR(70）	Her-2/neu：-	Ki67：3		SLND：（－）		margin：（－）	SLNB
232			67	Mucinous adenocarcinoma	Right	1.2	T1c	N0	M0	I	ER（95）	PR(-）	Her-2/neu：1+	Ki67：5		SLND：（－）		margin：（－）	SLNB
233										I									SLNB
234			66	Lobular carcinoma	Left	1	T1b	N0	M0	Tis	ER（10）	PR(-）	Her-2/neu：3+	Ki67：25%		SLND：（－）		margin：（－）	SLNB
235			43	IDC	Left	0.6	T1b	N0	M0	I	ER（40）	PR（15）	Her-2/neu：2+	Ki67：5		SLND：（－）		margin：（－）	SLNB
236										I									SLNB
237			55	IDC	Left	1.1	T1c	N0	M0	Tis	ER（90）	PR（90）	Her-2/neu：2+	Ki67：5		SLND：（－）		margin：（－）	SLNB
238			50	DCIS	Left	0.8	Tis	N0	M0	Tis	ER（90）	PR（-）	Her-2/neu：2+	Ki67：ND		SLND：（－）		margin：（－）	SLNB
239			46	DCIS	Left	1	Tis	N0	M0	Tis	ER（90）	PR（90）	Her-2/neu：2+	Ki67：ND		SLND：（－）		margin：（－）	SLNB
240			53	IDC	Right	0.7 x 0.5	pT1b NX	N0	M0	I	Positive (70%)	Positive (10%)	Negative (0)	NA	SLND：（0/1）	（－）			SLNB
241										I									SLNB
242			63	IDC	Right	0.7*0.5*0.4	pT1b	N0	M0	I	+++	+++	-	8％		SLND：（－）		margin：（－）	SLNB
243										I									SLNB
244										999	(+) 98%	(+), 30%	-	0.11					999
245			61	IDC	Right	1.2	T1c	N0	M0	I	ER（90）	PR（15）	Her-2/neu：2+	Ki67：10		SLND：（－）		margin：（－）	SLNB
246			54	IDC	Left	0.1	T1mi	N0	M0	I	ER（<10）	PR（-）	Her-2/neu：2+	Ki67：10		SLND：（－）		margin：（－）	SLNB
247			50	IDC	Left	2.4 x 2.2 x 1.3cm	pT2	N0	M0	II a	Positive ( ＞ 95 %)	Positive ( ＞ 95 %)	Equivocal ( 2+/3+ score)	NA		SLND：（0/1）		（－）	SLNB
248			61	Invasive ductal carcinoma and ductal carcinoma in situ	Right	0.7x0.6 cm	T1b	N0	M0	I	Negative (no tumor nuclei positive).	Negative (no tumor nuclei positive).	3+	NA	SLND：（0/5）	1.Surgical margins: DCIS is present at surgical margin 2.Angiolymphatic invasion: present within tumor mass			SLNB
249										I									SLNB
250										II a									SLNB
251			58	IDC	Left	1.2	T1c	N0	M0	I	ER(-）	PR（-）	Her-2/neu：3+	Ki67：60		SLND：（－）		margin：（－）	SLNB
252			51	IDC	Left	1.3*1.2*1.2	pT1c	N0	M0	I	+++	++	-	30％		SLND：（－）		margin：（－）	SLNB
253			47	DCIS	Right	3*2.9*2.5	Tis	N0	M0	Tis	+++	+	+++	<14		SLND：（－）		margin：（－）	SLNB
254			50	IDC	Right	1	T1b	N0	M0	I	ER（99）	PR（99）	Her-2/neu：2+	Ki67：5		SLND：（－）		margin：（－）	SLNB
255			62	IDC	Right	2.2cm	2	0	Mb	II a	+	+	-		-	<1mm			SLNB
256										I									SLNB
257			57	IDC	Right	1.5*0.1*0.1	2	0	0	I	+	+	2+		0/1	2mm			SLNB
258										I									SLNB
259										II a									SLNB
260			58	DCIS	Right	Tis	Tis	N0	M0	Tis	ER（90）	PR（80）	Her-2/neu：2+	Ki67：ND		SLND：（－）		margin：（－）	SLNB
261			58	IDC	Left	1.6	T1c	N0	M0	I	ER(-）	PR（-）	Her-2/neu：3+	Ki67：60		SLND：（－）		margin：（－）	SLNB
